# Supplementary material for: Synthesis, Antibacterial Evaluation, and Computational Studies of a Diverse Set of Linezolid Conjugates
Source: Pharmaceuticals (Basel). 2022 Feb 3;15(2):191. doi: 10.3390/ph15020191 (PMC8880098; doi:10.3390/ph15020191)
Supplement: Supplementary file 1 [file pharmaceuticals-15-00191-s001.zip]

Archive with 1 entries (1 files):
- pharmaceuticals-1561661-supplementary.pdf
